# Supplementary material for: Native mass spectrometry interrogation of complexes formed during targeted protein degradation
Source: Rapid Commun Mass Spectrom. 2023 Sep 18;37(22):e9604. doi: 10.1002/rcm.9604 (PMC10909470; doi:10.1002/rcm.9604)
Supplement: Supplementary file 1 — Data S1. Supporting information. [file RCM-37-e9604-s001.xls]

## Sheet: PROTAC charge states
Target				Target + PROTAC				E3				E3 + PROTAC				ternary
13351				14353				41376				42378				55729					Input values (average isotopic mass)
1.01	MULTIMER	1		1.01	MULTIMER	1		1.01	MULTIMER	1		1.01	MULTIMER	1		1.01	MULTIMER	1		Target mass/ Da	13351
Charge	1	13352		Charge	1	14354		Charge	1	41377		Charge	1	42379		Charge	1	55730		E3 mass/ Da	41376
	2	6676.51			2	7177.51			2	20689			2	21190			2	27865.5		PROTAC mass/ Da	1002
	3	4451.34			3	4785.34			3	13793			3	14127			3	18577.3
	4	3338.76			4	3589.26			4	10345			4	10595.5			4	13933.3
	5	2671.21			5	2871.61			5	8276.21			5	8476.61			5	11146.8
	6	2226.18			6	2393.18			6	6897.01			6	7064.01			6	9289.18
	7	1908.3			7	2051.44			7	5911.87			7	6055.01			7	7962.3
	8	1669.88			8	1795.13			8	5173.01			8	5298.26			8	6967.14
	9	1484.45			9	1595.79			9	4598.34			9	4709.68			9	6193.12
	10	1336.11			10	1436.31			10	4138.61			10	4238.81			10	5573.91
	11	1214.74			11	1305.83			11	3762.46			11	3853.56			11	5067.28
	12	1113.59			12	1197.09			12	3449.01			12	3532.51			12	4645.09
	13	1028.01			13	1105.09			13	3183.78			13	3260.86			13	4287.86
	14	954.653			14	1026.22			14	2956.44			14	3028.01			14	3981.65
	15	891.077			15	957.877			15	2759.41			15	2826.21			15	3716.28
	16	835.447			16	898.072			16	2587.01			16	2649.64			16	3484.07
	17	786.363			17	845.304			17	2434.89			17	2493.83			17	3279.19
	18	742.732			18	798.399			18	2299.68			18	2355.34			18	3097.07
	19	703.694			19	756.431			19	2178.69			19	2231.43			19	2934.12
	20	668.56			20	718.66			20	2069.81			20	2119.91			20	2787.46
